# Supplementary material for: ERRα as a Bridge Between Transcription and Function: Role in Liver Metabolism and Disease
Source: Front Endocrinol (Lausanne). 2019 Apr 5;10:206. doi: 10.3389/fendo.2019.00206 (PMC6459935; doi:10.3389/fendo.2019.00206)
Supplement: Table S1 — List of ERRα-targeted genes with evidence for its regulation of these genes from ERRα activity perturbation studies in hepatocytes. [file Table_1.XLSX]

## Sheet: ERRa regulated genes
Gene	Pathway	Model (cell line/liver tissue)	Experimental conditions	ERRa modulation	Measurement	Statistical Comparison	Gene Expression	ERRa effect	Reference (PMID#)	Reference (paper)	Closest ERRa binding site from mouse liver ChIPseq unless specified ChIP-on-chip
Acacb	Lipid, cholesterol and lipoprotein metabolism	Mouse Liver (C57BL/6, males)	Circadian (time-dependent)	ERRa knock-out	qRT-PCR	ERRa KO vs WT	Decreased	Activation	21731503	Dufour CR et al., PLoS Genet 2011	(+6843)
Acadl	Lipid, cholesterol and lipoprotein metabolism	Mouse Liver (C57BL/6, males)	Fed/Fasted 24h/Refed 2h	ERRa knock-out	qRT-PCR	ERRa KO vs WT	Increased	Repression	29635284	B'Chir W et al., Endocrinolgy 2018	(-4875)
Acadm	Lipid, cholesterol and lipoprotein metabolism	Mouse Liver (C57BL/6, males)	Refed 2h	ERRa knock-out	qRT-PCR	ERRa KO vs WT	Increased	Repression	29635284	B'Chir W et al., Endocrinolgy 2018	(-435)
Acadm	Lipid, cholesterol and lipoprotein metabolism	Mouse Liver (C57BL/6, males)	Circadian (time-dependent)	ERRa knock-out	qRT-PCR	ERRa KO vs WT	Increased	Repression	21731503	Dufour CR et al., PLoS Genet 2011	(-435)
Acadm	Lipid, cholesterol and lipoprotein metabolism	Mouse Liver (C57BL/6, males)	Compound 29 + High-fat diet	ERRa inverse agonist	Microarray	Compound 29 vs Vehicle (WT)	Increased	Repression	21218783	Patch RJ et al., J Med Chem 2011	(-435)
Acadm	Lipid, cholesterol and lipoprotein metabolism	Fao (rat) cell line	PGC-1a overexpression +/- XCT790	ERRa inverse agonist	qRT-PCR	PGC-1a O.E.+ XCT790 vs PGC-1a O.E. + vehicle	Decreased	Activation	15100410	Mootha VK et al., PNAS 2004	(-435)
Acadvl	Lipid, cholesterol and lipoprotein metabolism	Mouse Liver (C57BL/6, males)	Refed 2h	ERRa knock-out	qRT-PCR	ERRa KO vs WT	Increased	Repression	29635284	B'Chir W et al., Endocrinolgy 2018	Peak inside Acadvl but annotated to Mir324
Acat1	Lipid, cholesterol and lipoprotein metabolism	Mouse Liver (C57BL/6, males)	Refed 2h	ERRa knock-out	qRT-PCR	ERRa KO vs WT	Increased	Repression	29635284	B'Chir W et al., Endocrinolgy 2018	(+308)
Acly	Lipid, cholesterol and lipoprotein metabolism	Mouse Liver (C57BL/6, males)	Vehicle injection	ERRa knock-out	qRT-PCR	ERRa KO vs WT	Increased	Repression	23562079	Chaveroux C et al., Cell Metab 2013	(+12138)
Aco2	TCA cycle	HepG2 (human) cell line	siRNA	ERRa knockdown	qRT-PCR	siERRa vs siControl	Decreased	Activation	20194433	Charest-Marcotte A et al., Genes Dev 2010	(+190)
Aco2	TCA cycle	Mouse Liver (C57BL/6, males)	Circadian (time-dependent)	ERRa knock-out	qRT-PCR	ERRa KO vs WT	Decreased	Activation	21731503	Dufour CR et al., PLoS Genet 2011	(+190)
Acot3	Lipid, cholesterol and lipoprotein metabolism	Mouse Liver (C57BL/6, males)	Compound 29 + High-fat diet	ERRa inverse agonist	Microarray	Compound 29 vs Vehicle (WT)	Increased	Repression	21218783	Patch RJ et al., J Med Chem 2011	(+854)
Acox1	Lipid, cholesterol and lipoprotein metabolism	Mouse Liver (C57BL/6, males)	Compound 29 + High-fat diet	ERRa inverse agonist	Microarray	Compound 29 vs Vehicle (WT)	Increased	Repression	21218783	Patch RJ et al., J Med Chem 2011	Peak inside Acox1 but annotated to Fbf1
Acsl1	Lipid, cholesterol and lipoprotein metabolism	Mouse Liver (C57BL/6, males)	Compound 29 + High-fat diet	ERRa inverse agonist	Microarray	Compound 29 vs Vehicle (WT)	Increased	Repression	21218783	Patch RJ et al., J Med Chem 2011	(-450)
Acsl5	Lipid, cholesterol and lipoprotein metabolism	Mouse Liver (C57BL/6, males)	Compound 29 + High-fat diet	ERRa inverse agonist	Microarray	Compound 29 vs Vehicle (WT)	Increased	Repression	21218783	Patch RJ et al., J Med Chem 2011	(-1476)
Adipoq	Signaling	Mouse Liver (C57BL/6, males)	Compound 29 + High-fat diet	ERRa inverse agonist	Microarray	Compound 29 vs Vehicle (WT)	Increased	Repression	21218783	Patch RJ et al., J Med Chem 2011	(-1796)
Akr1b7	Lipid, cholesterol and lipoprotein metabolism	Mouse Liver (C57BL/6, males)	Compound 29 + High-fat diet	ERRa inverse agonist	Microarray	Compound 29 vs Vehicle (WT)	Increased	Repression	21218783	Patch RJ et al., J Med Chem 2011	(-370)
Aldob	Glycolysis/Gluconeogenesis	HepG2 (human) cell line	siRNA	ERRa knockdown	qRT-PCR	siERRa vs siControl	Increased	Repression	20194433	Charest-Marcotte A et al., Genes Dev 2010	(+3439)
Apoa1	Lipid, cholesterol and lipoprotein metabolism	Mouse Liver (C57BL/6, males)	Compound 29 + High-fat diet	ERRa inverse agonist	Microarray	Compound 29 vs Vehicle (WT)	Increased	Repression	21218783	Patch RJ et al., J Med Chem 2011	(-4356)
Apoa4	Lipid, cholesterol and lipoprotein metabolism	Mouse Liver (C57BL/6, males)	Compound 29 + High-fat diet	ERRa inverse agonist	Microarray	Compound 29 vs Vehicle (WT)	Decreased	Activation	21218783	Patch RJ et al., J Med Chem 2011	(+2953)
Apoc2	Lipid, cholesterol and lipoprotein metabolism	Mouse Liver (C57BL/6, males)	Compound 29 + High-fat diet	ERRa inverse agonist	Microarray	Compound 29 vs Vehicle (WT)	Increased	Repression	21218783	Patch RJ et al., J Med Chem 2011	(+583)
Apoc3	Lipid, cholesterol and lipoprotein metabolism	Mouse Liver (C57BL/6, males)	Compound 29 + High-fat diet	ERRa inverse agonist	Microarray	Compound 29 vs Vehicle (WT)	Increased	Repression	21218783	Patch RJ et al., J Med Chem 2011	(-397)
Arntl (Bmal1)	Transcription	Mouse Liver (C57BL/6, males)	Circadian (time-dependent)	ERRa knock-out	qRT-PCR	ERRa KO vs WT	Increased	Repression	21731503	Dufour CR et al., PLoS Genet 2011	(+12233)
Atp5a1	OxPhos	Mouse Liver (C57BL/6, males)	Fed/Fasted 24h/Refed 2h	ERRa knock-out	qRT-PCR	ERRa KO vs WT	Decreased	Activation	29635284	B'Chir W et al., Endocrinolgy 2018	(+539)
Atp5a1	OxPhos	Mouse Liver (C57BL/6, males)	Compound 29 + High-fat diet	ERRa inverse agonist	Microarray	Compound 29 vs Vehicle (WT)	Increased	Repression	21218783	Patch RJ et al., J Med Chem 2011	(+539)
Atp5b	OxPhos	HepG2 (human) cell line	PGC-1a overexpression +/- siERRa	ERRa knockdown	qRT-PCR	PGC-1a O.E.+ siERRa vs PGC-1a O.E. + siControl	Decreased	Activation	16267049	Herzog B et al., J Biol Chem 2006	(+204)
Atp5b	OxPhos	Mouse Liver (C57BL/6, females)	Fasted 24h + Refed 5h	ERRa knock-out	qRT-PCR	ERRa KO vs WT	Decreased	Activation	16267049	Herzog B et al., J Biol Chem 2006	(+204)
Atp5g3	OxPhos	HepG2 (human) cell line	siRNA	ERRa knockdown	qRT-PCR	siERRa vs siControl	Decreased	Activation	20194433	Charest-Marcotte A et al., Genes Dev 2010	(+337)
Atp5l	OxPhos	HepG2 (human) cell line	siRNA	ERRa knockdown	qRT-PCR	siERRa vs siControl	Decreased	Activation	20194433	Charest-Marcotte A et al., Genes Dev 2010	(+42)
Bcl2l1	Apoptosis	Mouse Liver (C57BL/6, males)	DEN treatment	ERRa knock-out	qRT-PCR	ERRa KO vs WT	Increased	Repression	24127579	Hong EJ et al., PNAS 2013	(+2829)
Brca1	Transcription	Mouse Liver (C57BL/6, males)	Compound 29 + High-fat diet	ERRa inverse agonist	Microarray	Compound 29 vs Vehicle (WT)	Increased	Repression	21218783	Patch RJ et al., J Med Chem 2011	(+1049)
Cd36	Lipid, cholesterol and lipoprotein metabolism	Mouse Liver (C57BL/6, males)	Fed/Refed 2h	ERRa knock-out	qRT-PCR	ERRa KO vs WT	Increased	Repression	29635284	B'Chir W et al., Endocrinolgy 2018	(+6060)
Clock	Transcription	Mouse Liver (C57BL/6, males)	Circadian (time-dependent)	ERRa knock-out	qRT-PCR	ERRa KO vs WT	Decreased	Activation	21731503	Dufour CR et al., PLoS Genet 2011	Promoter (ChIP-on-chip)
Cox5b	OxPhos	Mouse Liver (C57BL/6, males)	Vehicle injection	ERRa knock-out	qRT-PCR	ERRa KO vs WT	Decreased	Activation	24127579	Hong EJ et al., PNAS 2013	(+487)
Cox6b1	OxPhos	Mouse Liver (C57BL/6, males)	Compound 29 + High-fat diet	ERRa inverse agonist	Microarray	Compound 29 vs Vehicle (WT)	Increased	Repression	21218783	Patch RJ et al., J Med Chem 2011	(+1107)
Cox7a2	OxPhos	HepG2 (human) cell line	siRNA	ERRa knockdown	qRT-PCR	siERRa vs siControl	Decreased	Activation	20194433	Charest-Marcotte A et al., Genes Dev 2010	(+319)
Cox7b	OxPhos	Mouse Liver (C57BL/6, males)	Compound 29 + High-fat diet	ERRa inverse agonist	Microarray	Compound 29 vs Vehicle (WT)	Increased	Repression	21218783	Patch RJ et al., J Med Chem 2011	(+728)
Cpt1a	Lipid, cholesterol and lipoprotein metabolism	Mouse Liver (C57BL/6, males)	Compound 29 + High-fat diet	ERRa inverse agonist	Microarray	Compound 29 vs Vehicle (WT)	Decreased	Activation	21218783	Patch RJ et al., J Med Chem 2011	(-554)
Cpt1a	Lipid, cholesterol and lipoprotein metabolism	HepG2 (human) cell line	PGC-1a overexpression +/- siERRa	ERRa knockdown	qRT-PCR	PGC-1a O.E.+ siERRa vs PGC-1a O.E. + siControl	Decreased	Activation	17157261	Gaillard S et al., Mol Cell 2006	(-554)
Cpt1a	Lipid, cholesterol and lipoprotein metabolism	Mouse Liver (C57BL/6, males)	TH +/- XCT790	ERRa inverse agonist	qRT-PCR	TH + XCT790 vs TH	Decreased	Activation	29945885	Singh BK et al., Sci Signal 2018	(-554)
Cpt2	Lipid, cholesterol and lipoprotein metabolism	Mouse Liver (C57BL/6, males)	Fed	ERRa knock-out	qRT-PCR	ERRa KO vs WT	Decreased	Activation	29635284	B'Chir W et al., Endocrinolgy 2018	(+2906)
Cpt2	Lipid, cholesterol and lipoprotein metabolism	Mouse Liver (C57BL/6, males)	Refed 2h	ERRa knock-out	qRT-PCR	ERRa KO vs WT	Increased	Repression	29635284	B'Chir W et al., Endocrinolgy 2018	(+2906)
Cs	TCA cycle	Mouse Liver (C57BL/6, males)	Vehicle injection	ERRa knock-out	qRT-PCR	ERRa KO vs WT	Increased	Repression	23562079	Chaveroux C et al., Cell Metab 2013	(-410)
Cs	TCA cycle	Mouse Liver (C57BL/6, males)	Circadian (time-dependent)	ERRa knock-out	qRT-PCR	ERRa KO vs WT	Decreased	Activation	21731503	Dufour CR et al., PLoS Genet 2011	(-410)
Cyc1	OxPhos	Mouse Liver (C57BL/6, females)	Fasted 24h + Refed 5h	ERRa knock-out	qRT-PCR	ERRa KO vs WT	Decreased	Activation	16267049	Herzog B et al., J Biol Chem 2006	(+370)
Cycs	OxPhos	HepG2 (human) cell line	siRNA	ERRa knockdown	qRT-PCR	siERRa vs siControl	Decreased	Activation	20194433	Charest-Marcotte A et al., Genes Dev 2010	(+518)
Cycs	OxPhos	Mouse Liver (C57BL/6, males)	Vehicle injection	ERRa knock-out	qRT-PCR	ERRa KO vs WT	Decreased	Activation	24127579	Hong EJ et al., PNAS 2013	(+518)
Cycs	OxPhos	Mouse Liver (C57BL/6, males)	Circadian (time-dependent)	ERRa knock-out	qRT-PCR	ERRa KO vs WT	Decreased	Activation	21731503	Dufour CR et al., PLoS Genet 2011	(+518)
Cycs	OxPhos	HepG2 (human) cell line	PGC-1a overexpression +/- siERRa	ERRa knockdown	qRT-PCR	PGC-1a O.E.+ siERRa vs PGC-1a O.E. + siControl	Decreased	Activation	16267049	Herzog B et al., J Biol Chem 2006	(+518)
Cyp17a1	Lipid, cholesterol and lipoprotein metabolism	HepG2 (human) cell line	PGC-1a overexpression +/- siERRa	ERRa knockdown	qRT-PCR	PGC-1a O.E.+ siERRa vs PGC-1a O.E. + siControl	Decreased	Repression	19389810	Grasfeder LL et al., Mol Endocrinol 2009	(+12554)
Cyp8b1	Lipid, cholesterol and lipoprotein metabolism	Mouse Liver (C57BL/6, males)	Circadian (time-dependent)	ERRa knock-out	qRT-PCR	ERRa KO vs WT	Decreased	Activation	21731503	Dufour CR et al., PLoS Genet 2011	(+2946)
Dbp	Transcription	Mouse Liver (C57BL/6, males)	Circadian (time-dependent)	ERRa knock-out	qRT-PCR	ERRa KO vs WT	Increased	Repression	21731503	Dufour CR et al., PLoS Genet 2011	(+3762)
Dhrs4	Lipid, cholesterol and lipoprotein metabolism	Mouse Liver (C57BL/6, males)	Compound 29 + High-fat diet	ERRa inverse agonist	Microarray	Compound 29 vs Vehicle (WT)	Increased	Repression	21218783	Patch RJ et al., J Med Chem 2011	(-9684)
Dlst	TCA cycle	HepG2 (human) cell line	siRNA	ERRa knockdown	qRT-PCR	siERRa vs siControl	Decreased	Activation	20194433	Charest-Marcotte A et al., Genes Dev 2010	(+1989)
Ebp	Lipid, cholesterol and lipoprotein metabolism	Mouse Liver (C57BL/6, males)	Compound 29 + High-fat diet	ERRa inverse agonist	Microarray	Compound 29 vs Vehicle (WT)	Increased	Repression	21218783	Patch RJ et al., J Med Chem 2011	Near TSS (ChIP-on-chip)
Ech1	Lipid, cholesterol and lipoprotein metabolism	Mouse Liver (C57BL/6, males)	Compound 29 + High-fat diet	ERRa inverse agonist	Microarray	Compound 29 vs Vehicle (WT)	Increased	Repression	21218783	Patch RJ et al., J Med Chem 2011	(-373)
Elovl2	Lipid, cholesterol and lipoprotein metabolism	Mouse Liver (C57BL/6, males)	Compound 29 + High-fat diet	ERRa inverse agonist	Microarray	Compound 29 vs Vehicle (WT)	Increased	Repression	21218783	Patch RJ et al., J Med Chem 2011	Peak within 20kb upstream of the TSS of Elovl2 but closer to TSS of BC024659
Elovl3	Lipid, cholesterol and lipoprotein metabolism	Mouse Liver (C57BL/6, males)	Compound 29 + High-fat diet	ERRa inverse agonist	Microarray	Compound 29 vs Vehicle (WT)	Increased	Repression	21218783	Patch RJ et al., J Med Chem 2011	(-3467)
Elovl6	Lipid, cholesterol and lipoprotein metabolism	Mouse Liver (C57BL/6, males)	High-fat diet	ERRa knock-out	qRT-PCR	ERRa KO vs WT	Decreased	Activation	29635284	B'Chir W et al., Endocrinolgy 2018	(+18935)
Ephx2	Lipid, cholesterol and lipoprotein metabolism	Mouse Liver (C57BL/6, males)	Compound 29 + High-fat diet	ERRa inverse agonist	Microarray	Compound 29 vs Vehicle (WT)	Increased	Repression	21218783	Patch RJ et al., J Med Chem 2011	(+4550)
Esrra	Transcription	Mouse Liver (C57BL/6, females)	Fasted 24h + Refed 5h	ERRa knock-out	qRT-PCR	ERRa KO vs WT	Decreased	Activation	16267049	Herzog B et al., J Biol Chem 2006	(-552)
Esrra	Transcription	HepG2 (human) cell line	PGC-1a overexpression +/- siERRa	ERRa knockdown	qRT-PCR	PGC-1a O.E.+ siERRa vs PGC-1a O.E. + siControl	Decreased	Activation	17157261	Gaillard S et al., Mol Cell 2006	(-552)
Fabp1	Lipid, cholesterol and lipoprotein metabolism	Mouse Liver (C57BL/6, males)	Refed 2h	ERRa knock-out	qRT-PCR	ERRa KO vs WT	Increased	Repression	29635284	B'Chir W et al., Endocrinolgy 2018	(-1418)
Fads2	Lipid, cholesterol and lipoprotein metabolism	Mouse Liver (C57BL/6, males)	Compound 29 + High-fat diet	ERRa inverse agonist	Microarray	Compound 29 vs Vehicle (WT)	Increased	Repression	21218783	Patch RJ et al., J Med Chem 2011	(+10259)
Fasn	Lipid, cholesterol and lipoprotein metabolism	Mouse Liver (C57BL/6, males)	Vehicle injection	ERRa knock-out	qRT-PCR	ERRa KO vs WT	Increased	Repression	23562079	Chaveroux C et al., Cell Metab 2013	(+5154)
Fasn	Lipid, cholesterol and lipoprotein metabolism	Mouse Liver (C57BL/6, males)	Chow diet	ERRa knock-out	qRT-PCR	ERRa KO vs WT	Increased	Repression	29635284	B'Chir W et al., Endocrinolgy 2018	(+5154)
Fasn	Lipid, cholesterol and lipoprotein metabolism	Mouse Liver (C57BL/6, males)	High-fat diet	ERRa knock-out	qRT-PCR	ERRa KO vs WT	Decreased	Activation	29635284	B'Chir W et al., Endocrinolgy 2018	(+5154)
Fasn	Lipid, cholesterol and lipoprotein metabolism	Mouse Liver (C57BL/6, males)	Refed 2h	ERRa knock-out	qRT-PCR	ERRa KO vs WT	Increased	Repression	29635284	B'Chir W et al., Endocrinolgy 2018	(+5154)
Fgf21	Signaling	Mouse Liver (C57BL/6, males)	Chow diet	ERRa knock-out	qRT-PCR	ERRa KO vs WT	Increased	Repression	29635284	B'Chir W et al., Endocrinolgy 2018	(+4802)
Fgf21	Signaling	Mouse Liver (C57BL/6, males)	High-fat diet	ERRa knock-out	qRT-PCR	ERRa KO vs WT	Decreased	Activation	29635284	B'Chir W et al., Endocrinolgy 2018	(+4802)
Fgf21	Signaling	Mouse Liver (C57BL/6, males)	Refed 2h	ERRa knock-out	qRT-PCR	ERRa KO vs WT	Increased	Repression	29635284	B'Chir W et al., Endocrinolgy 2018	(+4802)
Fh1	TCA cycle	Mouse Liver (C57BL/6, males)	Circadian (time-dependent)	ERRa knock-out	qRT-PCR	ERRa KO vs WT	Increased	Repression	21731503	Dufour CR et al., PLoS Genet 2011	(+123)
G6pc	Gluconeogenesis	HepG2 (human) cell line	siRNA	ERRa knockdown	qRT-PCR	siERRa vs siControl	Decreased	Activation	20194433	Charest-Marcotte A et al., Genes Dev 2010	(-2767)
G6pc	Gluconeogenesis	Mouse Liver (C57BL/6, males)	Circadian (time-dependent)	ERRa knock-out	qRT-PCR	ERRa KO vs WT	Increased	Repression	21731503	Dufour CR et al., PLoS Genet 2011	(-2767)
Gde1	Lipid, cholesterol and lipoprotein metabolism	Mouse Liver (C57BL/6, males)	Compound 29 + High-fat diet	ERRa inverse agonist	Microarray	Compound 29 vs Vehicle (WT)	Increased	Repression	21218783	Patch RJ et al., J Med Chem 2011	(-238)
Gk	Lipid, cholesterol and lipoprotein metabolism	Mouse Liver (C57BL/6, males)	Compound 29 + High-fat diet (Fasted O/N)	ERRa inverse agonist	qRT-PCR	Compound 29 vs Vehicle (WT)	Increased	Repression	21218783	Patch RJ et al., J Med Chem 2011	(-602)
Gk	Lipid, cholesterol and lipoprotein metabolism	Mouse Liver (C57BL/6, males)	High-fat diet (Fasted O/N)	ERRa knock-out	qRT-PCR	ERRa KO vs WT (Vehicle)	Increased	Repression	21218783	Patch RJ et al., J Med Chem 2011	(-602)
Gk	Lipid, cholesterol and lipoprotein metabolism	Mouse Liver (C57BL/6, females)	Fasted 24h + Refed 5h	ERRa knock-out	qRT-PCR	ERRa KO vs WT	Increased	Repression	16267049	Herzog B et al., J Biol Chem 2006	(-602)
Glrx	Antioxidant response	Mouse Liver (C57BL/6, males)	Compound 29 + High-fat diet	ERRa inverse agonist	Microarray	Compound 29 vs Vehicle (WT)	Increased	Repression	21218783	Patch RJ et al., J Med Chem 2011	(+336)
Gne	Sialic acid biosynthesis	Mouse Liver (C57BL/6, males)	Compound 29 + High-fat diet	ERRa inverse agonist	Microarray	Compound 29 vs Vehicle (WT)	Increased	Repression	21218783	Patch RJ et al., J Med Chem 2011	(+839)
Gpi1	Glycolysis/Gluconeogenesis	HepG2 (human) cell line	siRNA	ERRa knockdown	qRT-PCR	siERRa vs siControl	Decreased	Activation	20194433	Charest-Marcotte A et al., Genes Dev 2010	(-134)
Gys1	Glycogenesis	Mouse Liver (C57BL/6, males)	Circadian (time-dependent)	ERRa knock-out	qRT-PCR	ERRa KO vs WT	Decreased	Activation	21731503	Dufour CR et al., PLoS Genet 2011	(+9276)
Gys2	Glycogenesis	Mouse Liver (C57BL/6, males)	Circadian (time-dependent)	ERRa knock-out	qRT-PCR	ERRa KO vs WT	Increased/Decreased	Repression/Activation	21731503	Dufour CR et al., PLoS Genet 2011	(-24)
Hadh	Lipid, cholesterol and lipoprotein metabolism	Mouse Liver (C57BL/6, males)	Compound 29 + High-fat diet	ERRa inverse agonist	Microarray	Compound 29 vs Vehicle (WT)	Increased	Repression	21218783	Patch RJ et al., J Med Chem 2011	(-4170)
Hadhb	Lipid, cholesterol and lipoprotein metabolism	Mouse Liver (C57BL/6, males)	Compound 29 + High-fat diet	ERRa inverse agonist	Microarray	Compound 29 vs Vehicle (WT)	Increased	Repression	21218783	Patch RJ et al., J Med Chem 2011	Peak inside Hadhb but annotated to Mir1960 found within Hadhb
Hmgcr	Lipid, cholesterol and lipoprotein metabolism	Mouse Liver (C57BL/6, males)	Circadian (time-dependent)	ERRa knock-out	qRT-PCR	ERRa KO vs WT	Increased	Repression	21731503	Dufour CR et al., PLoS Genet 2011	(-4825)
Hmgcr	Lipid, cholesterol and lipoprotein metabolism	Mouse Liver (C57BL/6, males)	Compound 29 + High-fat diet	ERRa inverse agonist	Microarray	Compound 29 vs Vehicle (WT)	Increased	Repression	21218783	Patch RJ et al., J Med Chem 2011	(-4825)
Hmgcs2	Lipid, cholesterol and lipoprotein metabolism	Mouse Liver (C57BL/6, males)	Refed 2h	ERRa knock-out	qRT-PCR	ERRa KO vs WT	Increased	Repression	29635284	B'Chir W et al., Endocrinolgy 2018	(-5282)
Hsd17b11	Lipid, cholesterol and lipoprotein metabolism	Mouse Liver (C57BL/6, males)	Compound 29 + High-fat diet	ERRa inverse agonist	Microarray	Compound 29 vs Vehicle (WT)	Increased	Repression	21218783	Patch RJ et al., J Med Chem 2011	(-11243)
Idh3a	TCA cycle	Mouse Liver (C57BL/6, males)	Vehicle injection	ERRa knock-out	qRT-PCR	ERRa KO vs WT	Decreased	Activation	23562079	Chaveroux C et al., Cell Metab 2013	(+667)
Idh3a	TCA cycle	Mouse Liver (C57BL/6, males)	Compound 29 + High-fat diet	ERRa inverse agonist	Microarray	Compound 29 vs Vehicle (WT)	Increased	Repression	21218783	Patch RJ et al., J Med Chem 2011	(+667)
Idh3a	TCA cycle	HepG2 (human) cell line	PGC-1a overexpression +/- siERRa	ERRa knockdown	qRT-PCR	PGC-1a O.E.+ siERRa vs PGC-1a O.E. + siControl	Decreased	Activation	17157261	Gaillard S et al., Mol Cell 2006	(+667)
Idh3b	TCA cycle	HepG2 (human) cell line	siRNA	ERRa knockdown	qRT-PCR	siERRa vs siControl	Decreased	Activation	20194433	Charest-Marcotte A et al., Genes Dev 2010	(+326)
Idh3b	TCA cycle	Mouse Liver (C57BL/6, males)	Compound 29 + High-fat diet	ERRa inverse agonist	Microarray	Compound 29 vs Vehicle (WT)	Increased	Repression	21218783	Patch RJ et al., J Med Chem 2011	(+326)
Idh3b	TCA cycle	HepG2 (human) cell line	PGC-1a overexpression +/- siERRa	ERRa knockdown	qRT-PCR	PGC-1a O.E.+ siERRa vs PGC-1a O.E. + siControl	Decreased	Activation	16267049	Herzog B et al., J Biol Chem 2006	(+326)
Ifnb1	Inflammation/Immune response	Mouse Liver (C57BL/6, sex?)	Vesicular stomatitis virus injection	ERRa knock-out	qRT-PCR	ERRa KO vs WT (post-infection)	Increased	Repression	28591144	He X et al., PLoS Pathog 2017	(-11052)
Insr	Signaling	Mouse Liver (C57BL/6, males)	Compound 29 + High-fat diet	ERRa inverse agonist	Microarray	Compound 29 vs Vehicle (WT)	Decreased	Activation	21218783	Patch RJ et al., J Med Chem 2011	(+981)
Lipe	Lipid, cholesterol and lipoprotein metabolism	Mouse Liver (C57BL/6, males)	Circadian (time-dependent)	ERRa knock-out	qRT-PCR	ERRa KO vs WT	Decreased	Activation	21731503	Dufour CR et al., PLoS Genet 2011	(+315)
Mcf2l	Signaling	Mouse Liver (C57BL/6, males)	Compound 29 + High-fat diet	ERRa inverse agonist	Microarray	Compound 29 vs Vehicle (WT)	Decreased	Activation	21218783	Patch RJ et al., J Med Chem 2011	(+1960)
Mdh2	TCA cycle	Mouse Liver (C57BL/6, males)	Vehicle injection	ERRa knock-out	qRT-PCR	ERRa KO vs WT	Decreased	Activation	23562079	Chaveroux C et al., Cell Metab 2013	(+142)
Mdh2	TCA cycle	Mouse Liver (C57BL/6, males)	Vehicle injection	ERRa knock-out	qRT-PCR	ERRa KO vs WT	Decreased	Activation	24127579	Hong EJ et al., PNAS 2013	(+142)
Mir122 (miR-122a)	Lipid, cholesterol and lipoprotein metabolism	Mouse Liver (C57BL/6, males)	Circadian (time-dependent)	ERRa knock-out	qRT-PCR	ERRa KO vs WT	Increased/Decreased	Repression/Activation	21731503	Dufour CR et al., PLoS Genet 2011	(-4630)
Mir378a (miR-378*)	Negative regulator of Esrrg and Gapba	Mouse Liver (C57BL/6, males)	Circadian (time-dependent)	ERRa knock-out	qRT-PCR	ERRa KO vs WT	Increased/Decreased	Repression/Activation	21731503	Dufour CR et al., PLoS Genet 2011	Mir378a is in intron 1 of Ppargc1b and both are co-expressed (Peak at -943 TSS of Ppargc1b)
Mlycd	Lipid, cholesterol and lipoprotein metabolism	Mouse Liver (C57BL/6, males)	Circadian (time-dependent)	ERRa knock-out	qRT-PCR	ERRa KO vs WT	Decreased	Activation	21731503	Dufour CR et al., PLoS Genet 2011	(+975)
Mttp	Lipid, cholesterol and lipoprotein metabolism	Mouse Liver (C57BL/6, males)	Fed	ERRa knock-out	qRT-PCR	ERRa KO vs WT	Decreased	Activation	29635284	B'Chir W et al., Endocrinolgy 2018	(+16621)
Ndufb5	OxPhos	Mouse Liver (C57BL/6, males)	Circadian (time-dependent)	ERRa knock-out	qRT-PCR	ERRa KO vs WT	Decreased	Activation	21731503	Dufour CR et al., PLoS Genet 2011	(+5)
Ndufb8	OxPhos	Mouse Liver (C57BL/6, males)	Fed/Refed 2h	ERRa knock-out	qRT-PCR	ERRa KO vs WT	Decreased	Activation	29635284	B'Chir W et al., Endocrinolgy 2018	(+169)
Ndufs1	OxPhos	HepG2 (human) cell line	siRNA	ERRa knockdown	qRT-PCR	siERRa vs siControl	Decreased	Activation	20194433	Charest-Marcotte A et al., Genes Dev 2010	(+392)
Ndufv1	OxPhos	Mouse Liver (C57BL/6, males)	Circadian (time-dependent)	ERRa knock-out	qRT-PCR	ERRa KO vs WT	Decreased	Activation	21731503	Dufour CR et al., PLoS Genet 2011	(-2825)
Nfkbia	Inflammation/Immune response	Mouse Liver (C57BL/6, males)	Vehicle injection	ERRa knock-out	qRT-PCR	ERRa KO vs WT	Decreased	Activation	24127579	Hong EJ et al., PNAS 2013	(-4121)
Nfkbia	Inflammation/Immune response	Mouse Liver Kupffer cells (C57BL/6, males)	Vehicle injection?	ERRa knock-out	qRT-PCR	ERRa KO vs WT	Decreased	Activation	24127579	Hong EJ et al., PNAS 2013	(-4121)
Nr0b2 (Shp)	Transcription	Mouse Liver (C57BL/6, males)	Circadian (time-dependent)	ERRa knock-out	qRT-PCR	ERRa KO vs WT	Decreased	Activation	21731503	Dufour CR et al., PLoS Genet 2011	(-428)
Nr1d1 (Reverba)	Transcription	Mouse Liver (C57BL/6, males)	Circadian (time-dependent)	ERRa knock-out	qRT-PCR	ERRa KO vs WT	Decreased	Activation	21731503	Dufour CR et al., PLoS Genet 2011	(-1045)
Nrf1	Lipid, cholesterol and lipoprotein metabolism	Mouse Liver (C57BL/6, males)	TH +/- XCT790	ERRa inverse agonist	qRT-PCR	TH + XCT790 vs TH	Decreased	Activation	29945885	Singh BK et al., Sci Signal 2018	(-12618)
Nrf1	Lipid, cholesterol and lipoprotein metabolism	HepG2 (human) cell line	TH +/- siERRa	ERRa knockdown	qRT-PCR	TH + siERRa vs TH + siControl	Decreased	Activation	29945885	Singh BK et al., Sci Signal 2018	(-12618)
Ogdh	TCA cycle	Mouse Liver (C57BL/6, males)	Vehicle injection	ERRa knock-out	qRT-PCR	ERRa KO vs WT	Decreased	Activation	23562079	Chaveroux C et al., Cell Metab 2013	(+260)
Ogdh	TCA cycle	HepG2 (human) cell line	PGC-1a overexpression +/- siERRa	ERRa knockdown	qRT-PCR	PGC-1a O.E.+ siERRa vs PGC-1a O.E. + siControl	Decreased	Activation	17157261	Gaillard S et al., Mol Cell 2006	(+260)
Osbpl3	Lipid, cholesterol and lipoprotein metabolism	Mouse Liver (C57BL/6, males)	Compound 29 + High-fat diet	ERRa inverse agonist	Microarray	Compound 29 vs Vehicle (WT)	Increased	Repression	21218783	Patch RJ et al., J Med Chem 2011	(+17746)
Pck1	Gluconeogenesis	Mouse Liver (C57BL/6, males)	Circadian (time-dependent)	ERRa knock-out	qRT-PCR	ERRa KO vs WT	Increased	Repression	21731503	Dufour CR et al., PLoS Genet 2011	(+309)
Pck1	Gluconeogenesis	Mouse Liver (FVB, males)	Fed	ERRa knock-out	qRT-PCR	ERRa KO vs WT	Increased	Repression	25361393	Perry MC et al., Mol Endocrinol 2014	(+309)
Pck1	Gluconeogenesis	HepG2 (human) cell line	PGC-1a overexpression +/- ERRa overexpression	ERRa overexpression	qRT-PCR	PGC-1a O.E. + ERRa O.E. vs PGC-1a O.E.	Decreased	Repression	16267049	Herzog B et al., J Biol Chem 2006	(+309)
Pck1	Gluconeogenesis	HepG2 (human) cell line	PGC-1a overexpression +/- siERRa	ERRa knockdown	qRT-PCR	PGC-1a O.E.+ siERRa vs PGC-1a O.E. + siControl	Increased	Repression	16267049	Herzog B et al., J Biol Chem 2006	(+309)
Pck1	Gluconeogenesis	Mouse Liver (C57BL/6, females)	Fasted 24h + Refed 5h	ERRa knock-out	qRT-PCR	ERRa KO vs WT	Increased	Repression	16267049	Herzog B et al., J Biol Chem 2006	(+309)
Pdha1	Pyruvate metabolism	Mouse Liver (C57BL/6, males)	Circadian (time-dependent)	ERRa knock-out	qRT-PCR	ERRa KO vs WT	Decreased	Activation	21731503	Dufour CR et al., PLoS Genet 2011	(+941)
Pdk2	Pyruvate metabolism	McA-RH7777 (rat) cell line	ERRa overexpression	ERRa overexpression	qRT-PCR	ERRa O.E. vs GFP O.E.	Increased	Activation	17079227	Zhang Y et al., J Biol Chem 2006	(+835)
Pdk4	Pyruvate metabolism	Mouse Liver (C57BL/6, males)	Circadian (time-dependent)	ERRa knock-out	qRT-PCR	ERRa KO vs WT	Decreased	Activation	21731503	Dufour CR et al., PLoS Genet 2011	(-411)
Pdk4	Pyruvate metabolism	McA-RH7777 (rat) cell line	ERRa overexpression	ERRa overexpression	qRT-PCR	ERRa O.E. vs GFP O.E.	Increased	Activation	17079227	Zhang Y et al., J Biol Chem 2006	(-411)
Pdk4	Pyruvate metabolism	McA-RH7777 (rat) cell line	shRNA	ERRa knockdown	qRT-PCR	shERRa vs shControl	Decreased	Activation	19703515	Connaughton S et al., Mol Cell Endocrionol 2010	(-411)
Pfkp	Glycolysis	HepG2 (human) cell line	siRNA	ERRa knockdown	qRT-PCR	siERRa vs siControl	Decreased	Activation	20194433	Charest-Marcotte A et al., Genes Dev 2010	(+1346)
Pgm2	Glycolysis/Gluconeogenesis	HepG2 (human) cell line	siRNA	ERRa knockdown	qRT-PCR	siERRa vs siControl	Decreased	Activation	20194433	Charest-Marcotte A et al., Genes Dev 2010	(+387)
Pik3r1	Signaling	Mouse Liver (C57BL/6, males)	Circadian (time-dependent)	ERRa knock-out	qRT-PCR	ERRa KO vs WT	Increased	Repression	21731503	Dufour CR et al., PLoS Genet 2011	(-5503)
Ppara	Transcription	Mouse Liver (C57BL/6, males)	Compound 29 + High-fat diet	ERRa inverse agonist	Microarray	Compound 29 vs Vehicle (WT)	Increased	Repression	21218783	Patch RJ et al., J Med Chem 2011	(+297)
Ppara	Transcription	Mouse Liver (C57BL/6, males)	Vehicle injection	ERRa knock-out	qRT-PCR	ERRa KO vs WT	Increased	Repression	23562079	Chaveroux C et al., Cell Metab 2013	(+297)
Ppara	Transcription	HepG2 (human) cell line	PGC-1a overexpression +/- siERRa	ERRa knockdown	qRT-PCR	PGC-1a O.E.+ siERRa vs PGC-1a O.E. + siControl	Decreased	Activation	17157261	Gaillard S et al., Mol Cell 2006	(+297)
Pparg	Transcription	Mouse Liver (C57BL/6, males)	Vehicle injection	ERRa knock-out	qRT-PCR	ERRa KO vs WT	Increased	Repression	23562079	Chaveroux C et al., Cell Metab 2013	(+2724)
Ptgds	Lipid, cholesterol and lipoprotein metabolism	Mouse Liver (C57BL/6, males)	Compound 29 + High-fat diet	ERRa inverse agonist	Microarray	Compound 29 vs Vehicle (WT)	Increased	Repression	21218783	Patch RJ et al., J Med Chem 2011	(-2656)
Retsat	Lipid, cholesterol and lipoprotein metabolism	Mouse Liver (C57BL/6, males)	Compound 29 + High-fat diet	ERRa inverse agonist	Microarray	Compound 29 vs Vehicle (WT)	Increased	Repression	21218783	Patch RJ et al., J Med Chem 2011	(+3602)
Rnf14	Transcription	Mouse Liver (C57BL/6, males)	Compound 29 + High-fat diet	ERRa inverse agonist	Microarray	Compound 29 vs Vehicle (WT)	Increased	Repression	21218783	Patch RJ et al., J Med Chem 2011	(-2118)
Scd1	Lipid, cholesterol and lipoprotein metabolism	Mouse Liver (C57BL/6, males)	High-fat diet	ERRa knock-out	qRT-PCR	ERRa KO vs WT	Decreased	Activation	29635284	B'Chir W et al., Endocrinolgy 2018	(+18759)
Scd1	Lipid, cholesterol and lipoprotein metabolism	Mouse Liver (C57BL/6, males)	Fed/Refed 2h	ERRa knock-out	qRT-PCR	ERRa KO vs WT	Increased	Repression	29635284	B'Chir W et al., Endocrinolgy 2018	(+18759)
Sdhb	TCA cycle/OxPhos	Mouse Liver (C57BL/6, males)	Refed 2h	ERRa knock-out	qRT-PCR	ERRa KO vs WT	Decreased	Activation	29635284	B'Chir W et al., Endocrinolgy 2018	(+148)
Sdhc	TCA cycle/OxPhos	Mouse Liver (C57BL/6, males)	Vehicle injection	ERRa knock-out	qRT-PCR	ERRa KO vs WT	Decreased	Activation	23562079	Chaveroux C et al., Cell Metab 2013	(+237)
Sdhd	TCA cycle/OxPhos	Mouse Liver (C57BL/6, males)	Vehicle injection	ERRa knock-out	qRT-PCR	ERRa KO vs WT	Decreased	Activation	23562079	Chaveroux C et al., Cell Metab 2013	(+314)
Sdhd	TCA cycle/OxPhos	Mouse Liver (C57BL/6, males)	Vehicle injection	ERRa knock-out	qRT-PCR	ERRa KO vs WT	Decreased	Activation	24127579	Hong EJ et al., PNAS 2013	(+314)
Sdhd	TCA cycle/OxPhos	Mouse Liver (C57BL/6, males)	Circadian (time-dependent)	ERRa knock-out	qRT-PCR	ERRa KO vs WT	Decreased	Activation	21731503	Dufour CR et al., PLoS Genet 2011	(+314)
Sirt5	Signaling	Isolated mouse primary hepatocytes (C57BL/6, males)	PGC-1a overexpression +/- siERRa	ERRa knockdown	qRT-PCR	PGC-1a O.E.+ siERRa vs PGC-1a O.E. + siControl	Decreased	Activation	24687991	Buler M et al., FASEB J 2014	(-1058)
Slc25a20	Lipid, cholesterol and lipoprotein metabolism	Mouse Liver (C57BL/6, males)	Refed 2h	ERRa knock-out	qRT-PCR	ERRa KO vs WT	Increased	Repression	29635284	B'Chir W et al., Endocrinolgy 2018	(+1805)
Slc25a4	Energy Metabolism	Mouse Liver (C57BL/6, males)	Compound 29 + High-fat diet	ERRa inverse agonist	Microarray	Compound 29 vs Vehicle (WT)	Decreased	Activation	21218783	Patch RJ et al., J Med Chem 2011	(-285)
Slc25a4	Energy Metabolism	HepG2 (human) cell line	PGC-1a overexpression +/- siERRa	ERRa knockdown	qRT-PCR	PGC-1a O.E.+ siERRa vs PGC-1a O.E. + siControl	Decreased	Activation	17157261	Gaillard S et al., Mol Cell 2006	(-285)
Slc25a5	Energy Metabolism	Mouse Liver (C57BL/6, males)	Compound 29 + High-fat diet	ERRa inverse agonist	Microarray	Compound 29 vs Vehicle (WT)	Increased	Repression	21218783	Patch RJ et al., J Med Chem 2011	(+674)
Slc27a2	Lipid, cholesterol and lipoprotein metabolism	Mouse Liver (C57BL/6, males)	Compound 29 + High-fat diet	ERRa inverse agonist	Microarray	Compound 29 vs Vehicle (WT)	Increased	Repression	21218783	Patch RJ et al., J Med Chem 2011	(+10642)
Soat2	Lipid, cholesterol and lipoprotein metabolism	Mouse Liver (C57BL/6, males)	Compound 29 + High-fat diet	ERRa inverse agonist	Microarray	Compound 29 vs Vehicle (WT)	Increased	Repression	21218783	Patch RJ et al., J Med Chem 2011	(+6063)
Stk11	Signaling	Mouse Liver (C57BL/6, males)	Circadian (time-dependent)	ERRa knock-out	qRT-PCR	ERRa KO vs WT	Decreased	Activation	21731503	Dufour CR et al., PLoS Genet 2011	(-1406)
Sucla2	TCA cycle	Mouse Liver (C57BL/6, males)	Vehicle injection	ERRa knock-out	qRT-PCR	ERRa KO vs WT	Decreased	Activation	23562079	Chaveroux C et al., Cell Metab 2013	(+389)
Suclg1	TCA cycle	HepG2 (human) cell line	siRNA	ERRa knockdown	qRT-PCR	siERRa vs siControl	Decreased	Activation	20194433	Charest-Marcotte A et al., Genes Dev 2010	Promoter (ChIP-on-chip)
Suclg2	TCA cycle	HepG2 (human) cell line	siRNA	ERRa knockdown	qRT-PCR	siERRa vs siControl	Decreased	Activation	20194433	Charest-Marcotte A et al., Genes Dev 2010	(+2063)
Suclg2	TCA cycle	Mouse Liver (C57BL/6, males)	Vehicle injection	ERRa knock-out	qRT-PCR	ERRa KO vs WT	Decreased	Activation	23562079	Chaveroux C et al., Cell Metab 2013	(+2063)
Sult2b1	Lipid, cholesterol and lipoprotein metabolism	Mouse Liver (C57BL/6, males)	Compound 29 + High-fat diet	ERRa inverse agonist	Microarray	Compound 29 vs Vehicle (WT)	Increased	Repression	21218783	Patch RJ et al., J Med Chem 2011	(+9584)
Thrb (Thrb1)	Transcription	HepG2 (human) cell line	TH +/- siERRa	ERRa knockdown	qRT-PCR	TH + siERRa vs TH + siControl	Decreased	Activation	29945885	Singh BK et al., Sci Signal 2018	(+5862)
Ugt3a2	Glucuronidation (detoxification)	Mouse Liver (C57BL/6, males)	Compound 29 + High-fat diet	ERRa inverse agonist	Microarray	Compound 29 vs Vehicle (WT)	Increased	Repression	21218783	Patch RJ et al., J Med Chem 2011	(-33)
Ulk1	Autophagy	Mouse Liver (C57BL/6, males)	TH +/- XCT790	ERRa inverse agonist	qRT-PCR	TH + XCT790 vs TH	Decreased	Activation	29945885	Singh BK et al., Sci Signal 2018	(+9038)
Ulk1	Autophagy	HepG2 (human) cell line	siERRa	ERRa knockdown	qRT-PCR	siERRa vs siControl	Decreased	Activation	29945885	Singh BK et al., Sci Signal 2018	(+9038)
Uqcrc2	OxPhos	Mouse Liver (C57BL/6, males)	Fed/Fasted 24h/Refed 2h	ERRa knock-out	qRT-PCR	ERRa KO vs WT	Decreased	Activation	29635284	B'Chir W et al., Endocrinolgy 2018	(+307)
Uqcrc2	OxPhos	Mouse Liver (C57BL/6, males)	Circadian (time-dependent)	ERRa knock-out	qRT-PCR	ERRa KO vs WT	Decreased	Activation	21731503	Dufour CR et al., PLoS Genet 2011	(+307)
